# Supplementary material for: Fabrication of Carbon Nanomaterials Using Laser Scribing on Copper Nanoparticles-Embedded Polyacrylonitrile Films and Their Application in a Gas Sensor
Source: Polymers (Basel). 2021 Apr 28;13(9):1423. doi: 10.3390/polym13091423 (PMC8124524; doi:10.3390/polym13091423)
Supplement: Supplementary file 1 [file polymers-13-01423-s001.zip]

Archive with 2 entries (2 files):
- Laser assisted CVD_chamber.mp4
- polymers-1178794 - Supplementary Material-done.pdf
